# Supplementary material for: Assessment of Metabolomic and Proteomic Biomarkers in Detection and Prognosis of Progression of Renal Function in Chronic Kidney Disease
Source: PLoS One. 2014 May 9;9(5):e96955. doi: 10.1371/journal.pone.0096955 (PMC4016198; doi:10.1371/journal.pone.0096955)
Supplement: File S1 — Supporting tables. Table S1, List of significantly identified biomarkers between “Mild CKD vs. Advanced CKD” at baseline. 46 peptides, 17 plasma metabolites and 13 urinary metabolites derived from the training set of mild and advanced CKD at baseline. The statistical and correlation analysis of each biomarker with the eGFR were performed at baseline. In the table, the biomarker marker ID, name, type, source, the Spearman's rank correlation coefficient and its p-values, the p-values from the statistical analysis (Benjamini Hochberg), the comparison with biomarkers identified in previous CKD studies were provided. In the “comparison with CKD studies” column, x indicates that the biomarker was previously identified. Table S2, Raw data of identified peptides at baseline. The raw data of all 46 peptides were provided at baseline for the 49 patients used in the study. Each column represents a patient and the patient ID goes from 1 to 49. Table S3, Raw data of identified metabolites at baseline. The raw data of all 30 metabolites (17 in the plasma and 13 in the urine) were provided at baseline for the 49 patients used in the study. Each column represents a patient and the patient ID goes from 1 to 49. (XLS) [file pone.0096955.s001.xls]

## Sheet: Table S1 in File S1
Table S1: List of significantly identified biomarkers between “Mild CKD vs. Advanced CKD” at baseline.
Biomarker ID	Name	Biomarker type	Source	Spearman's rank correlation coefficient Baseline	p-values (Spearman's rank correlation coefficient) Baseline	Training set p-value (Benjamini Hochberg) Baseline	Comparison with CKD studies	References
38676	Apolipoprotein A-I	Peptide	Urine	-0.3381	2.6E-02	2.00E-02	x	[7]
106558	Apolipoprotein A-I	Peptide	Urine	-0.3396	2.16E-01	3.54E-02	x	[7]
100537	Beta-2-microglobulin	Peptide	Urine	-0.2949	5.4E-02	4.67E-02
57584	Cadherin-13	Peptide	Urine	0.49692	0.0007	9.22E-03
84126	Calsyntenin-2	Peptide	Urine	0.56721	7.31E-05	3.21E-02	x	[7]
118597	CD99 antigen	Peptide	Urine	0.39675	8.4E-03	1.24E-02	x	[7]
25002	Collagen alpha-1(I) chain	Peptide	Urine	0.331198	3.E-02	2.83E-02
53216	Collagen alpha-1(I) chain	Peptide	Urine	-0.306	4.6E-02	3.94E-02
58941	Collagen alpha-1(I) chain	Peptide	Urine	-0.49391	7.6E-04	3.79E-02	x	[7]
85315	Collagen alpha-1(I) chain	Peptide	Urine	0.416804	5.4E-03	4.15E-02	x	[7]
93153	Collagen alpha-1(I) chain	Peptide	Urine	0.55359	1.1E-04	3.54E-02	x	[7]
93417	Collagen alpha-1(I) chain	Peptide	Urine	0.66574	1.11E-06	1.24E-02	x	[7]
100386	Collagen alpha-1(I) chain	Peptide	Urine	0.70606	1.23E-07	7.48E-03	x	[7]
115357	Collagen alpha-1(I) chain	Peptide	Urine	-0.32306	3.4E-02	9.22E-03
122400	Collagen alpha-1(I) chain	Peptide	Urine	0.778673	7.86E-10	1.24E-02	x	[7]
124172	Collagen alpha-1(I) chain	Peptide	Urine	0.467929	1.5E-03	2.00E-02	x	[7]
130747	Collagen alpha-1(I) chain	Peptide	Urine	0.575959	5.32E-05	9.22E-03	x	[7]
144364	Collagen alpha-1(I) chain	Peptide	Urine	-0.50203	0.0006	2.68E-02
35339	Collagen alpha-1(II) chain	Peptide	Urine	0.684579	4.14E-07	2.25E-02	x	[7]
93227	Collagen alpha-1(II) chain	Peptide	Urine	0.664493	1.18E-06	1.24E-02	x	[7]
122800	Collagen alpha-1(II) chain	Peptide	Urine	-0.38164	1.1E-02	2.91E-02
50840	Collagen alpha-1(III) chain	Peptide	Urine	0.363288	1.6E-02	6.88E-03
69681	Collagen alpha-1(III) chain	Peptide	Urine	0.447615	2.6E-03	7.48E-03	x	[7]
85331	Collagen alpha-1(III) chain	Peptide	Urine	0.588845	3.27E-05	1.24E-02	x	[7]
96716	Collagen alpha-1(III) chain	Peptide	Urine	0.562255	3.1E-03	4.99E-02	x	[7]
108189	Collagen alpha-1(III) chain	Peptide	Urine	0.787557	3.72E-10	7.48E-03	x	[7]
123969	Collagen alpha-1(III) chain	Peptide	Urine	0.142457	6.58E-01	1.24E-02
157484	Collagen alpha-1(III) chain	Peptide	Urine	-0.53101	2.4E-04	7.48E-03
12879	Collagen alpha-1(XVII) chain	Peptide	Urine	0.678816	5.64E-07	1.24E-02
51804	Collagen alpha-2(I) chain	Peptide	Urine	-0.41046	6.2E-04	4.45E-02
68036	Collagen alpha-2(I) chain	Peptide	Urine	0.263753	3.75E-01	4.67E-02	x	[7]
107360	Collagen alpha-2(I) chain	Peptide	Urine	-0.39849	8.1E-04	7.48E-03
112013	Collagen alpha-2(I) chain	Peptide	Urine	-0.3632	1.62E-01	4.20E-02
72641	Collagen, type XII, alpha 1	Peptide	Urine	-0.46073	1.8E-04	1.09E-02
7094	Hemoglobin subunit beta	Peptide	Urine	0.28292	3.36E-01	3.21E-02
39607	Inter-alpha-trypsin inhibitor heavy chain H4	Peptide	Urine	0.72741	3.29E-08	2.58E-02
33840	Neuroblast differentiation-associated protein AHNAK	Peptide	Urine	0.57973	4.62E-05	4.67E-02
140780	Neurosecretory protein VGF	Peptide	Urine	-0.4627	1.7E-04	3.94E-02	x	[7]
47855	Osteopontin	Peptide	Urine	0.46464	1.6E-04	5.52E-03
88622	Protein S100-A9	Peptide	Urine	-0.45137	2.3E-04	8.21E-03	x	[7]
44679	Rab GTPase-activating protein 1	Peptide	Urine	0.43229	3.7E-04	1.11E-02
11413	Uromodulin	Peptide	Urine	0.66409	1.2E-06	2.31E-02
54438	Uromodulin	Peptide	Urine	0.19855	5.27E-01	2.58E-02
59022	Uromodulin	Peptide	Urine	0.35438	1.9E-03	7.48E-03
72161	Uromodulin	Peptide	Urine	0.46114	1.8E-04	1.22E-02
50212	Xylosyltransferase 1	Peptide	Urine	0.48091	1.1E-04	1.32E-02
1917550	Acylcarnitine	Metabolite	Plasma	-0.70962	9.95E-08	5.66E-03
1917551	Hydroxykynurenine	Metabolite	Plasma	-0.75332	5.58E-09	1.58E-03	x	[48]
1917553	Histamine	Metabolite	Plasma	-0.6715	8.26E-07	5.52E-03
1917554	Nonanoylcarnitine	Metabolite	Plasma	-0.63247	5.36E-06	9.13E-03
1917555	Asymmetric dimethylarginine (ADMA)	Metabolite	Plasma	-0.58396	3.94E-05	2.37E-02	x	[11]
1917558	Butyrylcarnitine / Isobutyrylcarnitine	Metabolite	Plasma	-0.57468	5.57E-05	6.88E-03
1917560	Methionine-Sulfoxide	Metabolite	Plasma	-0.48669	9.3E-05	2.52E-03
1917570	Isovalerylcarnitine	Metabolite	Plasma	-0.46453	1.7E-04	1.09E-02
1917584	Tetradecadienoylcarnitine	Metabolite	Plasma	-0.25259	3.91E-01	2.37E-02
1917587	Heptadecanoic acid	Metabolite	Plasma	-0.24382	4.14E-01	2.37E-02
1917589	Butenoylcarnitine	Metabolite	Plasma	-0.37226	1.3E-03	1.35E-02
1917596	cis-11-Eicosenoic acid	Metabolite	Plasma	-0.21145	4.97E-01	2.37E-02
1917603	Nonadecanoic acid	Metabolite	Plasma	-0.1909	5.38E-01	4.15E-02
1917606	Phosphatidylcholine with acyl-alkyl residue sum C42:4	Metabolite	Plasma	-0.26454	3.75E-01	4.99E-02
1917610	Phosphatidylcholine with acyl-alkyl residue sum C42:5	Metabolite	Plasma	-0.18537	5.53E-01	2.04E-02	x	[10]
1917614	Sphingomyelin with acyl residue sum C26:1	Metabolite	Plasma	-0.19107	5.38E-01	2.37E-02
1917789	Phosphatidylcholine with acyl-alkyl residue sum C42:2	Metabolite	Plasma	0.016089	9.78E-01	4.15E-02
1917933	Asymmetric dimethylarginine (ADMA)	Metabolite	Urine	0.744456	1.05E-08	1.53E-02	x	[48]
1917934	Total dimethylarginine	Metabolite	Urine	0.744456	1.05E-08	3.54E-02
1917935	Deoxyhexose	Metabolite	Urine	0.623622	7.92E-06	2.37E-02
1917938	3-Hydroxytetradecenoylcarnitine	Metabolite	Urine			1.24E-02
1918104	Pimelylcarnitine	Metabolite	Urine	-0.06558	8.52E-01	4.15E-02
1918113	Hexose	Metabolite	Urine	-0.23911	4.28E-01	5.52E-03
1918138	(N-acetylhexosamine)-disulfate	Metabolite	Urine	-0.29243	3.17E-01	3.64E-02
1918140	Asparagine	Metabolite	Urine	-0.34604	2.01E-01	4.15E-02	x	[48]
1918149	Citrulline	Metabolite	Urine	-0.26454	2.19E-01	7.48E-03	x	[48]
1918151	Dihexose-dideoxyhexose	Metabolite	Urine	-0.27077	3.63E-01	2.37E-02
1918154	Leucine	Metabolite	Urine	-0.37236	1.3E-03	1.24E-02	x	[12,48]
1918155	Propenoylcarnitine	Metabolite	Urine			2.37E-02
1918158	Proline	Metabolite	Urine	-0.42871	4.1E-04	1.58E-03	x	[48]

## Sheet: Table S2 in File S1
Table S2: Raw data of identified peptides at baseline.
Training set																						Test set (n=29)
	Mild CKD (n=10)										Advanced CKD (n=10)
	Patient ID											Patient ID											Patient ID
Biomarker ID	1	2	3	4	5	6	7	8	9	10	Biomarker ID	11	12	13	14	15	16	17	18	19	20	Biomarker ID	21	22	23	24	25	26	27	28	29	30	31	32	33	34	35	36	37	38	39	40	41	42	43	44	45	46	47
38676	0	0	0	0	0	0	0	0	0	172.248	38676	0	6228.8	927.328	7947.11	8264.62	1949.65	10212.2	23719.6	0	892.84	38676	17279	0	0	0	0	55.8734	0	32049.6	0	0	0	360.862	1666.38	16340.2	426.712	22153.9	0	0	32809	11641.7	0	0	0	378.821	0	0	315.538
106558	0	0	474.071	0	0	887.27	0	0	0	3027.3	106558	2093.04	0	3875.03	2116.55	25080.8	197.861	3976.97	1285.81	26478.8	3141.83	106558	3667.48	5847.16	286.58	0	0	717.892	0	784.645	25258.3	0	0	0	0	2522.88	0	0	26173.7	2544.48	5094.44	0	0	0	0	1440.55	0	0	0
100537	0	8633.49	0	0	0	0	2408.73	0	0	0	100537	249.251	1251.42	38628.1	2965.05	21028	251.292	986.706	0	328628	116532	100537	422.353	7900.42	124417	746.936	0	58718.8	5252.84	5499.84	98314.3	0	0	0	72634.3	4797.75	68531.4	2105.78	951378	81338.2	1666.76	10208.3	0	0	0	8349.17	17663.6	0	909.89
57584	108.899	0	316.369	416.345	456.169	232.269	382.817	557.028	566.607	233.679	57584	0	0	0	0	0	0	0	48.6562	0	0	57584	58.2313	506.534	0	807.234	473.026	0	0	0	0	0	756.177	0	0	0	0	0	0	0	0	0	340.391	390.561	603.052	0	0	521.627	0
84126	0	0	596.456	1395.23	1495.69	1088.11	604.847	554.086	919.809	1194.85	84126	0	883.068	0	0	0	0	0	0	0	0	84126	0	793.096	0	0	0	0	1382.85	0	0	0	859.76	0	0	0	0	0	0	0	0	0	2638.11	0	878.484	0	0	975.607	0
118597	1022.6	867.16	1570.11	364.499	2171.09	0	872.205	0	2500.8	747.248	118597	0	0	0	0	0	0	0	0	0	0	118597	0	2872.55	0	3806.61	73.9827	0	874.538	0	0	1772.65	2341.1	970.204	0	0	0	0	0	0	0	0	583.446	946.636	1064.43	0	2078.49	1771.89	717.028
25002	2688.41	2980.22	3314.52	1981.19	3302.19	3027.81	3745.67	4627.59	2361.57	2465.14	25002	1410.48	929.859	0	816.443	929.388	1609.86	1413.28	0	4875.24	1864.56	25002	3361.95	233.25	0	2663.41	3116.88	2545.79	2688.88	2075.26	1984.98	2676.04	2183.48	3265.47	2466.14	2177.66	2213.02	1452.81	0	0	1765.71	824.634	3789.17	1497.04	1372.25	0	3162.39	1501.74	469.676
53216	0	928.342	625.266	119.137	40.2807	0	0	159.536	0	0	53216	443.561	1427.78	0	837.462	3448.14	1685.63	2730.33	414.913	2985.98	957.687	53216	1570.98	0	0	0	0	0	0	0	0	90.7692	0	99.3979	0	168.007	0	0	362.769	0	693.28	1830.7	153.951	517.673	0	0	0	0	1029.4
58941	1335.68	3898.55	0	280.469	0	792.779	0	1277.17	0	0	58941	3055.82	6966.13	5056.97	3664.35	560.52	4768.51	5018.27	272.745	7225.96	2035.94	58941	3658.3	0	1525.52	1270.1	1308.89	2812.45	1386.5	3569.94	1818.18	2543.05	718.745	1994.15	0	2472.81	2411.68	6712.31	2553.13	3407.87	7568.77	9899.76	181.491	839.407	420.101	1827.15	2839.14	2059.82	6552.93
85315	5556.48	4192.41	10159	15402.6	14916.8	14504.2	8644.41	9418.5	13361.8	14304.1	85315	6934.89	2192.01	2640.02	2453.89	1700.95	6533.01	11366	11166.8	1321.77	439.165	85315	16366.9	7722.58	16237.6	8627.65	0	2342.33	15679.2	7981.63	10718.4	3717.97	12270.9	10386.8	2388.33	9917.16	3475.61	923.618	5049.06	2206.6	470.855	12479.7	20950.8	7800.96	9763.91	9453.84	11051.3	15570	20139.6
93153	250.712	150.747	440.777	895.864	1229.15	232.252	235.919	100.644	228.87	66.2413	93153	154.788	126.197	0	0	0	0	0	0	0	376.697	93153	0	0	563.178	0	0	156.521	109.023	0	261.426	631.994	965.764	359.741	202.783	0	0	0	0	0	0	0	1028.69	287.186	1912.84	0	126.975	1021.12	369.997
93417	471.291	36.1854	169.751	510.637	357.232	233.605	83.6992	0	292.475	0	93417	0	0	0	0	0	0	0	0	0	0	93417	0	0	104.618	88.5214	907.52	0	0	0	111.535	0	475.544	0	0	0	0	0	0	0	61.5691	0	248.058	0	541.696	0	69.4776	474.335	98.8308
100386	241.064	108.371	729.284	952.017	816.011	406.586	517.269	44.9163	279.846	180.7	100386	93.6191	0	0	0	0	0	67.3065	0	0	0	100386	0	0	101.982	58.1074	0	43.0288	97.255	0	0	148.64	0	0	119.1	0	0	0	0	0	0	0	505.099	190.31	1102.6	0	30.6295	611.789	352.413
115357	0	175.023	0	0	0	0	0	0	0	0	115357	12264.5	6239.34	3620.14	19349.2	60182	16732.6	11517.3	4642.59	0	7858.99	115357	233.954	0	0	0	0	0	0	0	0	0	0	724.215	0	15435.2	0	34335.5	993.998	0	406.902	35669.2	0	0	0	0	0	0	392.443
122400	1053.88	0	495.246	919.319	827.873	19.1968	868.817	591.176	372.446	0	122400	0	0	0	0	0	0	0	0	0	0	122400	0	0	0	242.59	723.413	0	0	72.9074	0	240.717	0	0	0	0	0	0	0	0	0	0	52.1996	0	1136.22	0	0	890.928	226.746
124172	166.894	0	216.664	512.424	660.224	0	225.614	2408.51	555.157	1144.1	124172	0	0	0	0	0	0	0	0	118.832	0	124172	0	0	0	350.036	2782.3	82.7166	0	61.2031	0	95.1215	743.101	107.652	0	0	0	0	0	0	0	0	311.746	0	714.092	265.103	145.44	3704.96	401.728
130747	1040.65	451.913	851.868	1328.21	674.045	96.7813	1272.34	0	1036.34	756.454	130747	44.5901	0	0	0	0	0	0	0	0	0	130747	32.2399	0	0	1167.84	4487.33	153.6	0	0	148.701	0	1083.97	0	0	0	105.078	0	0	0	0	0	370.579	111.831	2108.43	668.092	786.368	1824.66	0
144364	0	67.8907	300.395	49.6723	18.2432	300.548	27.7403	0	0	0	144364	3972.8	7560.31	5257.31	12129.5	0	5297.46	85.6733	3484.6	1721.12	1140.96	144364	459.584	168.158	5340.73	248.512	0	88.624	3316.27	1296.31	1521.73	2367.78	0	199.684	1067.21	789.141	0	4122.83	4845.89	167.78	0	1858.44	0	895.073	60.3615	5029.52	415.066	0	1003.92
35339	1439.29	1442.5	2043.39	4188.07	3086.85	3873.56	1904.48	329.781	4881.99	3600.3	35339	1179.51	1274.77	868.194	1084.6	0	1100.5	366.453	532.431	962.796	0	35339	395.851	678.529	706.944	893.518	1618.77	195.521	3625.02	1176.53	373.912	343.616	1333.49	560.111	2276.88	424.359	1766.6	0	1014.25	891.66	855.9	0	2673.46	2111.42	5508.52	1196.73	2760.54	4720.47	1904.59
93227	817.791	44.3094	916.508	1030.66	1897.6	496.961	802.583	291.2	745.26	180.301	93227	189.294	0	0	0	0	377.498	60.6655	0	0	0	93227	270.966	0	1055.86	499.275	0	155.18	604.645	210.642	0	841.942	0	230.743	157.333	0	0	0	0	49.0845	0	0	531.721	0	758.123	0	264.789	346.05	586.302
122800	0	0	740.49	0	0	584.739	0	0	1871.35	0	122800	1466.27	214.552	1318.51	1606.87	1496.05	1015.2	915.699	988.308	1131.95	2913.78	122800	594.466	0	0	0	0	888.135	926.963	0	871.282	816.351	1924.13	1152.13	0	858.588	0	783.001	600.903	693.172	634.485	1455.91	0	1140.5	0	1336.7	0	0	451.814
50840	7309.03	5563.1	4953.01	5285.13	7600.28	3941.32	2809.2	17661.9	8907.23	7239.13	50840	3909.29	414.2	2420.86	2639.56	5075.96	1828.37	2089.85	1322.98	0	1936.54	50840	7190.15	20259.8	373.993	14149.8	12943.6	2432.04	8444.33	3233.44	7056.43	1634.31	11595.3	7855.07	3714.56	2580.31	5918.73	605.184	0	3184.98	802.391	0	5321.74	10148.7	4681.21	2377.72	5403.29	5571.67	5916.94
69681	343.292	140.642	206.206	341.281	357.177	0	169.055	64.4058	187.117	450.581	69681	0	0	0	0	0	0	0	0	0	0	69681	1136.6	0	0	108.481	0	0	226.588	0	391.79	0	0	0	0	0	0	0	0	0	0	0	173.934	0	362.698	0	0	418.743	0
85331	4764.13	0	480.28	1969.81	657.913	407.071	843.712	933.386	876.277	687.254	85331	38.9684	0	81.8663	0	0	0	0	127.42	0	0	85331	0	898.258	78.4115	574.392	0	103.478	0	0	0	1003.7	118.802	0	0	0	0	0	0	0	0	0	1081.38	532.785	295.221	1049.71	0	67.1222	598.431
96716	536.777	143.923	0	0	996.964	233.373	305.428	233.105	108.716	182.222	96716	208.775	0	0	0	0	0	0	114.205	0	0	96716	0	0	0	298.106	253.007	148.582	0	129.543	0	0	0	207.277	0	0	0	0	0	0	0	0	0	54.8049	0	136.081	103.132	0	396.809
108189	933.788	273.902	1268.07	1361.22	2067.11	367.654	1132.46	136.287	2026.68	2078.24	108189	174.206	0	0	0	0	0	0	54.8609	0	213.44	108189	88.6463	0	360.047	660.366	664.63	0	1162.59	0	0	0	211.076	76.1347	158.667	0	499.602	0	0	0	0	0	1219.34	542.574	2714.86	148.64	266.933	1967.8	0
123969	1919.32	576.045	1142.93	510.807	961.772	315.683	2346.16	725.598	1477.91	1141.92	123969	0	0	804.007	352.43	0	130.525	0	0	122.011	0	123969	1185	1627.19	0	1907.17	0	1018.94	2103.06	2791.06	1176.5	1184.89	1428.77	2996.89	598.313	0	676.863	0	215.482	455.844	642.589	0	0	1031.99	0	2263.6	1459.9	0	1205.84
157484	0	16912.1	776.813	0	96.9646	101.743	618.82	0	0	0	157484	32704.9	42272.5	20338.2	19741.5	66123.3	17185.4	25839.3	33534.8	8589.41	94240.2	157484	1591.57	456.373	18599.7	0	0	12042	62.419	3048.97	33167.8	12944.7	0	16457	31845.1	31964.1	5637.19	20699.3	12437.2	36156.1	6517.41	32799.8	0	5485.77	0	38225.6	3356.58	0	21540.7
12879	0	0	28.747	146.608	223.555	146.236	84.9015	362.917	60.206	100.035	12879	0	0	0	0	0	0	0	0	0	0	12879	0	0	0	0	0	0	0	0	0	0	0	0	0	0	0	0	0	0	0	0	133.758	0	181.132	0	0	139.16	0
51804	1020.38	1228.75	835.648	649.765	104.95	287.429	411.887	0	322.09	0	51804	1300.71	1539.7	2145.59	2318.3	0	3083.23	4215.5	1788.96	3254.61	615.954	51804	0	0	0	1011.57	0	1255.89	1861.04	1637.33	266.191	399.448	938.27	1353.24	2074.32	0	0	0	1635.44	868.296	2580.6	0	154.783	2494.25	582.589	0	767.656	35.6972	1124.98
68036	215.74	183.805	419.77	440.597	506.209	730.113	128.588	0	111.891	526.102	68036	62.8345	0	0	0	0	0	0	0	1013.28	0	68036	0	0	54.0951	138.429	0	186.301	0	164.742	435.873	0	49.9691	0	0	0	0	0	688.794	0	0	0	28.3873	0	437.601	0	0	0	0
107360	0	0	0	0	0	0	0	0	0	0	107360	2912.62	0	653.047	4065.16	6168.34	1116.4	2754.46	1384.23	3278.61	8342.35	107360	121.87	0	0	0	0	0	0	0	3220.91	0	0	0	0	0	0	0	4727.71	1395.1	1058.88	4471.82	0	0	0	348.726	68.2247	0	0
112013	0	1098.24	403.681	0	0	0	0	0	0	0	112013	1864.17	0	493.364	901.64	1503.68	617.133	1147.17	1935.48	0	4351.26	112013	213.571	0	222.944	257.201	0	1308.16	918.727	0	3332.71	0	0	510.908	749.299	550.655	0	0	1259.13	440.642	0	0	0	0	0	0	0	0	1578.57
72641	4547.84	3076.2	1482.97	1311.47	1149.48	384.695	2573.99	1877.49	2577.24	730.146	72641	5091.23	1562.1	6004.58	19372.4	61537.9	3762.32	19754.1	4943.98	3730.76	7341.25	72641	2975.74	10831.9	2797.15	3887.81	688.01	1355.69	1412.23	4077.56	6551.67	354.888	3693.99	1169.62	820.442	7409.58	3606.81	2143.35	10625.2	4593.36	609.204	25916.3	1736.71	2579.63	1016.54	1803.47	5750.84	1556.48	2880.65
7094	25.0554	155.139	778.217	467.787	648.179	324.82	234.623	351.401	529.358	990.381	7094	78.0932	0	118.414	176.059	434.879	0	0	0	0	224.449	7094	115.81	0	0	0	0	125.612	271.98	124.067	159.45	383.032	164.161	323.242	144.776	178.93	152.431	0	0	68.0243	134.088	193.454	971.207	1215.47	890.05	1833.17	549.021	146.31	394.444
39607	1206.43	0	0	1375.09	2064.68	1822.97	1544.89	452.282	2027.72	301.087	39607	0	0	68.1777	0	0	0	0	0	0	90.8174	39607	23.0349	0	0	961.159	0	212.419	0	389.926	188.448	134.603	0	247.925	0	0	191.251	0	181.627	0	0	0	1086.35	1828	1736.11	0	173.305	869.564	121.523
33840	0	115.348	157.053	156.523	1087.87	0	601.12	601.531	275.714	817.631	33840	145.133	0	0	101.28	0	0	0	119.727	0	0	33840	0	0	0	150.969	83.9375	188.444	204.466	0	0	284.236	629.787	0	0	0	0	0	0	0	0	0	292.207	0	431.029	398.865	191.254	277.899	38.5956
140780	0	5646.49	732.957	0	0	704.182	693.82	794.238	0	0	140780	2602.74	11523.4	3045.68	894.442	22825.1	3885.91	1724.44	6481.78	0	21206.3	140780	722.088	10350.6	10486.2	2319.43	0	1549.98	1891.16	0	2572.25	13555.4	166.847	2526.04	3454.57	12527.7	2468.31	11879.7	0	7280.05	3864.72	22405.4	157.678	6700.04	2231.8	6049.07	1087	0	11629.7
47855	299.699	40.6452	193.653	2101.22	894.322	1990.12	996.079	186.269	1228.6	107.752	47855	0	0	0	0	0	0	0	0	0	0	47855	59.7163	0	0	1050.2	0	0	0	105.468	0	0	0	363.904	0	0	0	0	0	0	0	0	587.664	2985.8	1783.26	0	145.356	145.804	446.282
88622	0	568.388	0	0	341.925	0	0	0	0	0	88622	493.676	1149.21	195.723	4126.84	13013.6	5931.55	4888.31	9084.46	5119.13	9451.79	88622	1068.45	0	1688.43	0	0	1113.11	0	249.769	0	680.019	0	459.779	2005.93	1126.44	0	5735.73	1911.07	286.012	2279.01	5044.71	0	0	100.217	333.074	0	123.046	873.323
44679	71.7521	330.653	0	1017.03	1591.13	975.754	794.694	393.589	514.375	1326.78	44679	0	0	273.901	0	0	0	0	0	0	0	44679	0	0	0	374.95	882.296	383.501	1515.26	0	135.368	2020.43	397.046	595.381	159.591	0	0	398.62	0	0	0	0	1347.85	754.062	769.087	1689.69	128.948	0	159.823
11413	81.0982	184.147	971.261	848.22	1429.18	1782.94	0	2215.09	1212.59	2779.31	11413	180.863	0	0	116.279	0	0	0	104.622	0	0	11413	0	0	0	139.505	412.373	281.109	568.88	0	22.7215	436.509	716.805	0	540.524	0	39.2017	0	0	0	0	0	734.45	265.479	1468.73	931.928	590.222	182.113	255.88
54438	1311.06	18947.2	20575.7	435.736	10370	4119.18	19535.2	13946.7	905.235	12303.1	54438	554.176	0	3036.61	1763.02	0	0	0	0	0	1897.8	54438	2526.8	25138.2	0	16693.9	15139.4	27223.7	83152.7	0	1381.13	4329.76	11945.7	2893.75	16050.7	0	17908.4	0	0	10794.6	3286.33	0	7532.13	2336.85	3697.87	6682.99	10740	343.857	1061.57
59022	11896.6	3756.32	12104.4	3340.32	35521.6	8222.13	47937.8	3400.9	1592.54	10731.6	59022	87.0959	727.967	1525.87	252.582	0	0	288.475	435.638	726.913	143.161	59022	4887.29	23685.5	0	19901	7847.98	7984.87	21627.2	11306.3	1776.28	10992	7475.78	6150.96	4410.26	516.696	13465	0	1307.91	903.647	4714.64	0	12413.3	2473.86	6234.97	13782.7	7548.82	1532.21	8436.71
72161	953.672	1025.09	399.484	670.085	4660.87	2832.67	1084.5	3717.12	1195.19	8282.38	72161	768.565	0	0	963.826	0	0	0	236.55	0	0	72161	112.428	1760.47	0	1693.56	1317.57	2793.72	6558.47	0	0	1973.25	6862.05	1894.17	0	0	0	0	0	0	843.62	0	1638.3	0	3676.82	5359.16	2912.33	1156.62	863.141
50212	130.736	234.061	412.861	233.907	345.523	263.038	209.847	1117.44	198.18	325.625	50212	119.558	73.4506	0	0	0	0	0	217.813	0	220.884	50212	190.353	330.158	0	361.986	382.803	0	475.702	0	0	68.6031	231.051	194.663	0	0	0	0	0	109.287	0	0	192.414	790.442	351.657	102.361	128.793	468.387	124.864
[truncated: 2 more columns]

## Sheet: Table S3 in File S1
Table S3: Raw data of identified metabolites at baseline.
Training set control (n=10)											Training set case (n=10)											Test set (n=29)
	Mild CKD										Advanced CKD
	Patient ID											Patient ID											Patient ID
Biomarker ID	1	2	3	4	5	6	7	8	9	10	Biomarker ID	11	12	13	14	15	16	17	18	19	20	Biomarker ID	21	22	23	24	25	26	27	28	29	30	31	32	33	34	35	36	37	38	39	40	41	42	43	44	45	46	47
1917550	0	0	0	0	0	0	0.0539923	0	0	0	1917550	0.0749782	0.0757022	0.110307	0.119163	0.185673	0.0758447	0.103509	0.0842967	0.0665666	0.0920006	1917550	0	0.0645422	0.0686534	0	0	0.0571218	0	0.0680606	0.0656864	0	0.0670018	0	0	0.111723	0	0.0753922	0.0977345	0.0606736	0.0971604	0.175536	0.0531637	0	0	0.0556439	0.0702908	0	0
1917551	0.928	1.28	1.24	0.763	0.749	1.2	1.33	1.16	1.02	0.53	1917551	2.4	3.29	4.3	6.84	4.96	4.81	7.38	2.18	4.29	2.34	1917551	1.35	3.44	2.6	1.56	1.61	2.06	1.79	2.46	3.22	1.6	1.69	0.88	1.63	2.74	1.35	4.3	4.16	4.51	4.64	7	1.6	1.84	0.587	1.34	2.44	0.853	1.44
1917553	0.228	0.661	1.49	0.54	0.514	0.505	1.19	0.916	0.551	0.322	1917553	1.36	1.97	3.04	4.82	3.18	3.68	5.03	0.973	3.38	1.52	1917553	0.937	2.58	1.92	0.568	1.32	1.25	1.44	1.77	1.9	1.16	0.602	0.584	1.19	2	1.25	3.62	3.11	2.89	3.75	5.25	1.1	1.39	0.206	0.571	1.37	0.378	1.46
1917554	0.0627378	0	0	0	0	0	0.0699456	0.0620155	0	0	1917554	0.0610595	0.110912	0.22856	0.145248	0.128426	0.221417	0.0800928	0.16313	0.120747	0.104285	1917554	0.143306	0.0651227	0.0805962	0.0626559	0.105843	0.148193	0	0.109667	0	0.0744038	0.141336	0	0.0763121	0.0638686	0	0.106711	0.219318	0.12093	0.109168	0.185871	0.0823448	0	0	0.0646625	0.118141	0	0.0729884
1917555	0.224	0.604	0.983	0.398	0.518	0.486	0.879	0.584	0.465	0.308	1917555	1.07	0.83	1.79	2.13	1.12	1.5	2	0.503	1.79	0.767	1917555	0.592	1.43	0.99	0.471	1.06	0.774	0.956	1.18	1.09	0.511	0.375	0.446	0.747	0.934	0.986	1.64	1.26	1.3	2.31	1.87	0.297	0.845	0.232	0.462	0.695	0.251	1.08
1917558	0.283136	0.210128	0.291853	0.112537	0.131385	0.205948	0.326845	0.43786	0.222553	0.256422	1917558	1.07819	0.538759	0.464013	0.504602	0.392272	0.391749	0.422351	0.395275	0.457263	0.69327	1917558	0.236358	0.975593	0.586126	0.465002	0.330678	0.35833	0.340066	0.296973	1.06112	0.268822	0.301054	0.231176	0.426216	0.263039	0.500128	0.671064	0.575596	0.59645	0.265883	0.532638	0.674992	0.236169	0.184935	0.229555	0.665071	0.158524	0.364363
1917560	0.187	0.12	0.192	0.218	0.254	0.242	0.121	0.18	0.251	0.28	1917560	0.309	0.601	0.408	0.449	0.304	0.407	0.368	0.375	0.273	0.839	1917560	0.324	0.254	0.286	0.338	0.219	0.585	0.279	0.185	0.368	0.396	0.296	0.37	0.512	0.349	0.403	0.599	0.247	0.309	0.274	0.589	0.397	0.203	0.147	0.638	0.462	0.365	0.209
1917570	0.172727	0.0887755	0.1607	0.155865	0.252999	0.170595	0.197403	0.221784	0.118104	0.157869	1917570	0.248534	0.51705	0.332384	0.271744	1.15632	0.29113	0.175646	0.271187	0.182209	0.391557	1917570	0.487055	0.380597	0.297403	0.240954	0.174422	0.307811	0.238528	0.179415	0.390553	0.219028	0.214438	0.1875	0.350364	0.220607	0.28177	0.270412	0.257516	0.241818	0.222094	0.246413	0.568984	0.188261	0.118793	0.220588	0.373038	0.115502	0.176686
1917584	0.150975	0.0949138	0.190699	0.141618	0.144136	0.101894	0.157071	0.164417	0.100282	0.111183	1917584	0.20701	0.170247	0.189203	0.228887	0.211649	0.172775	0.181046	0.106959	0.205182	0.207048	1917584	0.267663	0.162891	0.200015	0.101486	0.210318	0.155184	0.180061	0.267342	0.164154	0.188749	0.190426	0.136967	0.195626	0.112934	0.172965	0.212957	0.17299	0.161051	0.221951	0.165029	0.127398	0.188721	0.179709	0.197818	0.217578	0.135835	0.164524
1917587	4.92231	3.16794	3.8666	4.75802	2.6896	4.99957	4.29411	6.02966	5.97711	3.71362	1917587	6.4202	7.88461	5.89928	5.92672	7.84813	4.60567	5.26852	6.98929	6.10097	6.92961	1917587	4.73536	3.58199	5.11071	4.35038	4.00495	4.42906	6.36722	4.05812	4.41953	5.10047	4.95973	0	5.0268	2.59076	4.08247	5.93154	4.54886	4.32471	6.27055	4.61153	4.10624	4.46551	4.79819	4.92401	6.34408	8.06971	6.66671
1917589	0	0	0.0361801	0	0	0	0	0.0241676	0	0	1917589	0.0284325	0.0233292	0.0322028	0.0502806	0.709152	0.0274002	0.0480767	0.0384482	0.033488	0.0270507	1917589	0.0273473	0.0340475	0.0246914	0.0268668	0.0294591	0.0276398	0.0273094	0.0277355	0.0357758	0.0230845	0.0298421	0	0	0.0396763	0.0285614	0.0378826	0.0255505	0	0.02777	0.05767	0	0.0232166	0	0	0.0293414	0	0.174981
1917596	2.83463	2.46193	1.97549	1.51618	1.91697	2.168	1.99045	2.48433	2.03328	2.50443	1917596	2.63405	2.90589	2.9554	1.92814	3.29367	2.72266	5.07364	2.6069	2.9406	3.24865	1917596	1.81689	2.3749	2.60847	2.01506	1.16932	1.45722	3.03742	2.50433	1.89044	2.05341	4.60422	0	2.84959	3.25793	3.55645	2.15831	1.32043	1.90551	3.25587	1.95267	2.55347	3.18717	1.8583	1.58322	4.04469	1.99114	0
1917603	0.445117	0.398726	0.354735	0.431071	0.359012	0.521038	0.522634	0.462835	0.609562	0.448586	1917603	0.517395	0.709051	0.676277	0.692696	0.586909	0.561797	0.551962	0.567333	0.436862	0.572462	1917603	0.566932	0.403397	0.488281	0.509337	0.442492	0.440222	0.48634	0.428323	0.423736	0.508423	0.503978	0	0.534837	0.395882	0.655796	0.633228	0.471344	0.518573	0.595049	0.41667	0.336619	0.424647	0.445983	0.616855	0.583109	0.653977	0.791078
1917606	0.196816	0.102573	0.263151	0.201952	0.184947	0.159253	0.209426	0.244949	0.260042	0.164697	1917606	0.300465	0.245919	0.263195	0.311803	0.258415	0.205223	0.250773	0.226889	0.325835	0.252044	1917606	0.25081	0.184786	0.319149	0.149681	0.307102	0.189008	0.220053	0.211647	0.221121	0.275442	0.213005	0.174373	0.241744	0.218579	0.251085	0.2958	0.284882	0.30624	0.326545	0.139009	0.207283	0.182159	0.25505	0.230207	0.307464	0.267892	0.179318
1917610	0.262421	0.180099	0.373442	0.269796	0.369894	0.358994	0.32789	0.358879	0.395385	0.245548	1917610	0.36857	0.374074	0.586305	0.874569	0.564293	0.328033	0.394896	0.421054	0.450369	0.411995	1917610	0.571434	0.302202	0.499843	0.289493	0.660269	0.277511	0.426634	0.396357	0.395195	0.529857	0.552482	0.37571	0.410509	0.376543	0.396541	0.476023	0.42342	0.56433	0.750034	0.198391	0.295378	0.337409	0.560773	0.385112	0.408387	0.418886	0.276246
1917614	0.54105	0.448041	0.632871	0.608243	0.77522	0.52504	0.498432	0.699717	0.628066	0.477546	1917614	0.875666	0.768555	0.671576	1.02254	0.788598	0.663189	0.728903	0.63203	0.782271	0.689686	1917614	0.759091	0.54448	0.712616	0.689039	0.888511	0.52954	0.598746	0.817322	0.687699	0.895484	0.889844	0.390136	0.945694	0.620327	0.608016	0.851443	0.742611	0.807972	1.10664	0.547675	0.472886	0.728836	0.906245	0.625911	0.852146	0.688481	0.620985
1917789	0.177863	0.155052	0.187689	0.0757321	0.220363	0.140358	0.126925	0.184187	0.173361	0.131758	1917789	0.14222	0.199159	0.246077	0.258568	0.172276	0.208454	0.296893	0.218163	0.261009	0.220538	1917789	0.227539	0.196335	0.300376	0.250016	0.278311	0.133505	0.235771	0.244356	0.145846	0.292262	0.199692	0.111455	0.296479	0.209395	0.187015	0.274252	0.175612	0.238829	0.280625	0.117415	0.207283	0.14697	0.776975	0.167814	0.213582	0.222432	0.145393
1917933	0.0037871	0.0025414	0.0008539	0.0022269	0.0048468	0.0027676	0.001375	0.0024622	0.0025442	0.0042415	1917933	0.0020706	0.0010417	0.0005987	0.0006073	0.0006849	0.0011205	0.0009045	0.001263	0.0011558	0.0016709	1917933	0.0014952	0.0009091	0.0007573	0.0019722	0.0017623	0.0042561	0.0015673	0.0019783	0.0010397	0.0019471	0.0016406	0.0017957	0.0023231	0.0012674	0.0018632	0.000887	0.0006479	0.0007845	0.0009248	0.0007287	0.0020847	0.0020904	0.0025504	0.0017254	0.0011873	0.0034286	0.0016301
1917934	0.0226876	0.0201504	0.0095434	0.0127101	0.0241441	0.0163243	0.0085417	0.0177538	0.0111726	0.0212077	1917934	0.0108178	0.007125	0.0066343	0.007854	0.0041096	0.0069318	0.0133156	0.006576	0.0138693	0.0122152	1917934	0.0119139	0.0067155	0.0099326	0.0094697	0.0139344	0.0204398	0.0113942	0.0121739	0.0087566	0.02163	0.0082562	0.0100929	0.0143077	0.0087179	0.0156632	0.0111779	0.006965	0.0061017	0.014576	0.0049103	0.0157627	0.0151807	0.0198102	0.0118075	0.0123938	0.0183069	0.0108219
1917935	0.007361	0.0047268	0.0093557	0.0081815	0.0228248	0.0100137	0.0066424	0.0104905	0.0146471	0.0169788	1917935	0.004317	0.0055148	0.0078537	0.0025168	0.0051498	0.0079262	0.0044624	0.0070595	0.0041506	0.0052454	1917935	0.0082512	0.0053859	0.0096784	0.0078313	0.0107241	0.0055053	0.0042333	0.0059321	0.0049917	0.0207566	0	0.0120288	0.0038751	0.0066328	0.0049731	0	0.0040697	0	0.0105434	0.0075365	0.00904	0.0089226	0.0183488	0.0055096	0.0062221	0.0188257	0.0042886
1917938	3.8e-06	3e-06	6e-06	0	2.8e-06	2.2e-06	2.3e-06	4.5e-06	0	3.3e-06	1917938	0	0	0	0	0	0	0	0	0	0	1917938	3.2e-06	0	0	0	0	4.7e-06	1.5e-06	2.4e-06	0	0	3.7e-06	3.7e-06	0	0	0	0	0	0	0	5.4e-06	2e-06	0	0	0	0	2.3e-06	0
1918104	7.76e-05	4.34e-05	3.19e-05	1.12e-05	2.23e-05	2.49e-05	3.52e-05	6.08e-05	1.71e-05	3.54e-05	1918104	4.83e-05	6.24e-05	4.81e-05	4.4e-05	5.94e-05	6.4e-05	0.0001137	4.39e-05	5.58e-05	0.0001104	1918104	5.34e-05	4.12e-05	6.11e-05	3.3e-05	0.0001006	0.0001608	2.88e-05	5.82e-05	3.37e-05	9.48e-05	3.07e-05	4.91e-05	4.01e-05	3.67e-05	5.16e-05	4.65e-05	7.67e-05	6.5e-05	4.91e-05	9.44e-05	2.26e-05	4.54e-05	5.64e-05	3e-05	7.27e-05	7.1e-05	7.81e-05
1918113	0.0775528	0.103235	0.111379	0.0614284	0.162254	0.154724	0.042714	0.0695796	0.054158	0.271544	1918113	0.330375	0.142247	1.08124	3.03965	3.51279	0.483135	0.960422	4.49496	0.722673	0.719884	1918113	0.696673	0.0589166	0.0577419	1.28221	0.102068	4.39806	0.324118	0.945916	0.159342	0.13137	0	7.1248	0.0819212	0.164711	0.201568	0.0420307	1.37517	0.199175	0.815359	0.177812	0.0539328	0.0585993	0.0626188	0.0590634	0.0593369	0.126401	0.0351674
1918138	0	7.38e-05	0.0001253	6.56e-05	5.32e-05	0.0001093	3.37e-05	0.0001257	0.0001024	0.0001052	1918138	0.0006323	0.0003984	0.0002541	0.0001195	0.000217	0.0002075	0.0001382	0.0002925	0.0002045	0	1918138	0.0001021	0.0002026	0.0001161	0.0001082	0.0002244	9.7e-05	4.87e-05	0.0001909	8.38e-05	0.0002884	5.06e-05	0.0001046	0.0001841	0	7.57e-05	0.0001911	8.65e-05	0	0.000127	0.0002101	4.23e-05	0.0001211	0.0001218	0.0001466	0.0001067	0.0001235	0
1918140	0.0086213	0.007985	0.0034703	0.0067752	0.0097297	0.0145946	0.0033594	0.0031102	0.0045907	0.0097054	1918140	0.0186245	0.04375	0.0032265	0.0408759	0.0083288	0.0158182	0.0228117	0.0419501	0.0113317	0.0146519	1918140	0.0126794	0.0036657	0.0055281	0.0043434	0.0047377	0.0093402	0.0032308	0.0077536	0.0077778	0.0059912	0.0049466	0.0111455	0.0072308	0.0232967	0.0042947	0.0663462	0.0107977	0.005569	0.02432	0.0127354	0.0089831	0.0097892	0.0113286	0.0044836	0.0039961	0.0071217	0.0077671
1918149	0.000548	0.0013789	0.0003616	0	0.0017387	0	0.00075	0	0.0012168	0.0013682	1918149	0.0072491	0.0120417	0.0028835	0.0267153	0.0035068	0.008	0.0164456	0.0684807	0.0075628	0.0081013	1918149	0.0066029	0	0.0009213	0.0008157	0	0.0038939	0	0.0046812	0.0031746	0.0026123	0	0.0031889	0.0007908	0.0044689	0.0009453	0.0213702	0.0041051	0.0015642	0.00656	0.0094843	0.0025339	0	0.000637	0.0020751	0	0.0009841	0.0008795
1918151	0.0005734	0.0007557	0.0014688	0.0005228	0.0008722	0.0007817	0.0004279	0.0013424	0.0006495	0.0011949	1918151	0.0015973	0.0014112	0.0042822	0.0015002	0.0024373	0.0038578	0.0019219	0.0026986	0.0015725	0	1918151	0.0009753	0.0021337	0.0008272	0.0012046	0.0026519	0.0018621	0.0009207	0.0021052	0.0013693	0.0028497	0	0.0016409	0.0009748	0.0011968	0.0011988	0.0010405	0.0027511	0.0007291	0.0024987	0.0025307	0.000603	0.0022834	0.0014072	0	0.0007875	0.0011921	0.0006533
1918154	0.042475	0.0465642	0.0216512	0.0296944	0.111555	0.119639	0.0125464	0.0160595	0.0175537	0.0634105	1918154	0.146713	0.281607	0.0430863	0.368923	0.113256	0.228271	0.117087	0.159329	0.0898362	0.151375	1918154	0.0658437	0.0157784	0.0182175	0.0192315	0.0135139	0.0657565	0.015799	0.0637185	0.0390389	0.0188804	0.0471998	0.0598753	0.0332311	0.156178	0.0176245	0.318131	0.108087	0.0361454	0.217411	0.140277	0.0483851	0.0346483	0.0235514	0.0292025	0.0154056	0.0318013	0.038881
1918155	8.2e-06	8.3e-06	4.9e-06	5.5e-06	9.8e-06	8.5e-06	3.8e-06	8.7e-06	5e-06	8.2e-06	1918155	1.16e-05	1.54e-05	9.5e-06	5.4e-06	1.37e-05	1.1e-05	9.7e-06	1.15e-05	1.03e-05	1.69e-05	1918155	6.1e-06	1.03e-05	7.9e-06	1.29e-05	0	8.5e-06	2.7e-06	5.1e-06	1.24e-05	1.26e-05	8.2e-06	6.4e-06	1.08e-05	1.56e-05	8e-06	8.4e-06	6.9e-06	1.06e-05	8e-06	1.3e-05	7e-06	1.1e-05	6.9e-06	7.9e-06	1.12e-05	5.2e-06	8e-06
1918158	0.0011257	0.003188	0.0021461	0.0009097	0.0018018	0.0049514	0.0014323	0.0025054	0.0010077	0.0040795	1918158	0.0185874	0.0604167	0.0068608	0.069781	0.0652055	0.0381818	0.0148011	0.0235828	0.0119347	0.0284494	1918158	0.0064474	0.003695	0	0	0	0.0101164	0.0015962	0.0055435	0.0065608	0.0009119	0.0052669	0.0051548	0.0040615	0.0278022	0.0015684	0.090625	0.0168093	0.0043826	0.011808	0.0327354	0.0104237	0.0008253	0.0009775	0.0041315	0.0014189	0.0017884	0.0030411
[truncated: 2 more columns]
